# Supplementary material for: Antler stem cell-derived exosomes restore periodontal homeostasis in a rat model with diabetic periodontitis through enhancing ROS scavenging and osteogenesis
Source: Cell Death Discov. 2025 Nov 3;11:500. doi: 10.1038/s41420-025-02800-6 (PMC12583464; doi:10.1038/s41420-025-02800-6)
Supplement: Supplementary file 1 — Table S1 [file 41420_2025_2800_MOESM1_ESM.xls]

## Sheet: Sheet1
Table S1.Primers used for qRT-PCR.
Gene name	Primers	Sequences
BSP	Reverse	CCAGAAAGAGCAGCACGGTTGAG
	Forward	TGACCCTCGTAGCCTTCATAGCC
OCN	Forward	GAATAGACTCCGGCGCTACC
	Reverse	AGCTCGTCACAATTGGGGTT
iNOS	Reverse	GGGTCTTCGGGCTTCAGGTTA
	Forward	CTCACTGTGGCTGTGGTCACCTA
CD206	Forward	CTCTGTTCAGCTATTGGACGC
	Reverse	CGGAATTTCTGGGATTCAGCTTC
GAPDH	Reverse	TGGCCTCCAAGGAGTAAGAAAC
	Forward	GGCCTCTCTCTTGCTCTCAGTATC
